# Supplementary material for: Establishment of a Poliovirus Containment Program and Containment Certification Process for Poliovirus-Essential Facilities, United States 2017–2022
Source: Pathogens. 2024 Jan 27;13(2):116. doi: 10.3390/pathogens13020116 (PMC10893385; doi:10.3390/pathogens13020116)
Supplement: Supplementary file 1 [file pathogens-13-00116-s001.zip]

Archive with 1 entries (1 files):
- pathogens-2825390-supplementary.pdf
